# Supplementary material for: Effects of Radio Frequency Pretreatment on Quality of Tree Peony Seed Oils: Process Optimization and Comparison with Microwave and Roasting
Source: Foods. 2021 Dec 9;10(12):3062. doi: 10.3390/foods10123062 (PMC8700783; doi:10.3390/foods10123062)
Supplement: Supplementary file 1 [file foods-10-03062-s001.zip]

Archive with 1 entries (1 files):
- foods-1399478-supplementary.pdf
